# Supplementary material for: Curcumin Loaded Nanocarriers with Varying Charges Augmented with Electroporation Designed for Colon Cancer Therapy
Source: Int J Mol Sci. 2022 Jan 26;23(3):1377. doi: 10.3390/ijms23031377 (PMC8836164; doi:10.3390/ijms23031377)
Supplement: Supplementary file 1 [file ijms-23-01377-s001.zip]

Archive with 1 entries (1 files):
- ijms-1555671-Supplementary.pdf
